# Supplementary material for: DiaReport: reproducible workflow for differential expression analysis and interactive reporting in DIA-based proteomics
Source: Bioinformatics. 2026 Jun 22;42(7):btag435. doi: 10.1093/bioinformatics/btag435 (PMC13348718; doi:10.1093/bioinformatics/btag435)
Supplement: btag435_Supplementary_Data [file btag435_supplementary_data.zip]

Archive with 2 entries (2 files):
- Supplementary_Table_S2.xlsx
- Supplementary_information_V1.pdf
