# Supplementary material for: DiaReport: reproducible workflow for differential expression analysis and interactive reporting in DIA-based proteomics
Source: Bioinformatics. 2026 Jun 22;42(7):btag435. doi: 10.1093/bioinformatics/btag435 (PMC13348718; doi:10.1093/bioinformatics/btag435)
Supplement: btag435_Supplementary_Data [file btag435_supplementary_data.zip › Supplementary_Table_S2.xlsx]

## Sheet: Running Time
Samples (n)	Comparisons	Level	Analysis (s)	Report (s)	Total (s)	Storage	Sample_Type
8	1	protein	8	34.22	42.22	Local	Cell line/ EV
8	1	protein	14	67.18	81.18	Network	Cell line/ EV
8	1	precursor	8	42.83	50.83	Local	Cell line / EV
8	1	precursor	13	53.47	66.47	Network	Cell line / EV
8	1	protein	23	44.24	67.24	Local	Cell line / Cancer
8	1	protein	26	70.89	96.89	Network	Cell line / Cancer
46	14	protein	91	215.04	306.04	Local	Cell line / Cancer
46	14	protein	159	692.8	851.8	Network	Cell line / Cancer
138	7	protein	47	83.47	130.52	Local	Patient samples / Cancer
138	7	protein	75	190	265.17	Network	Patient samples / Cancer

## Sheet: Caption 
Supplementary Table S2. Indicative runtimes for DiaReport across different cohort sizes and storage configurations. The table reports wall-clock runtimes for differential expression analysis and HTML report generation using DiaReport on a standard laptop (32 GB RAM, Intel i7 processor). Measurements are shown for both precursor- and protein-level workflows, varying numbers of samples and contrast…
